# Supplementary material for: Examining the Myth of Prescribed Stimulant Misuse among Individuals with Attention-Deficit/Hyperactivity Disorder: A Systematic Review
Source: Pharmaceuticals (Basel). 2024 Aug 16;17(8):1076. doi: 10.3390/ph17081076 (PMC11357389; doi:10.3390/ph17081076)
Supplement: Supplementary file 1 [file pharmaceuticals-17-01076-s001.zip]

Archive with 1 entries (1 files):
- pharmaceuticals-3122957-supplementary.pdf
